# Supplementary material for: The recent emergence of a highly related virulent Clostridium difficile clade with unique characteristics
Source: Clin Microbiol Infect. 2020 Apr;26(4):492–8. doi: 10.1016/j.cmi.2019.09.004 (PMC7167513; doi:10.1016/j.cmi.2019.09.004)
Supplement: Multimedia component 1 — Clade 3 strains sourced for the study. [file mmc1.xlsx]

## Sheet: Table S1
Supplementary Table S2: Clade 3 strains sourced for the study
Strain	Country	Hospital	Source	Host	Isolation date	Isolation year	WGS	Passed QC	RT023 by PCR
5	Switzerland	-	Ed Kuijper	Human	2007	2007	Seq	Y	Y
91	Germany	-	Ed Kuijper	Human	2009	2009	Seq	Y	N
80179	UK	-	Liverpool	Human	2008-03-30	2008	Seq	-	-
80518	UK	-	Liverpool	Human	2008-11-17	2008	Seq	Y	Y
80537	UK	-	Liverpool	Human	2008-10-15	2008	Seq	Y	Y
98005	UK	-	Liverpool	Human	2008-10-29	2008	Seq	Y	Y
98018	UK	-	Liverpool	Human	2008-07-07	2008	Seq	Y	-
98187	UK	-	Liverpool	Human	2009-03-11	2009	Seq	-	-
98251	UK	-	Liverpool	Human	2009-06-30	2009	Seq	Y	-
98295	UK	-	Liverpool	Human	2009-01-30	2009	Seq	-	-
98404	UK	-	Liverpool	Human	2009-09-20	2009	Seq	Y	-
98411	UK	-	Liverpool	Human	2009-10-05	2009	Seq	-	-
108009	UK	-	Liverpool	Human	2010-01-06	2010	Seq	-	-
108070	UK	-	Liverpool	Human	2010-03-09	2010	Seq	Y	-
108119	UK	-	Liverpool	Human	2010-05-15	2010	Seq	Y	-
108268	UK	-	Liverpool	Human	2010-06-25	2010	Seq	-	-
108279	UK	-	Liverpool	Human	1989-05-16	1989	Seq	-	-
108280	UK	-	Liverpool	Human	1989-07-31	1989	Seq	-	-
108281	UK	-	Liverpool	Human	1990-07-18	1990	Seq	-	-
108373	UK	-	Liverpool	Human	2010-09-03	2010	Seq	Y	-
108377	UK	-	Liverpool	Human	2010-09-14	2010	Seq	Y	-
108547	UK	-	Liverpool	Human	2011-02-16	2011	Seq	Y	-
108552	UK	-	Liverpool	Human	2011-02-21	2011	Seq	Y	-
108589	UK	-	Liverpool	Human	2011-04-06	2011	Seq	Y	-
108593	UK	-	Liverpool	Human	2011-04-09	2011	Seq	Y	-
108613	UK	-	Liverpool	Human	2011-05-11	2011	Seq	-	-
108636	UK	-	Liverpool	Human	2011-06-10	2011	Seq	-	-
108677	UK	-	Liverpool	Human	2011-07-07	2011	Seq	-	N
108698	UK	-	Liverpool	Human	2011-07-19	2011	Seq	Y	N
108719	UK	-	Liverpool	Human	2011-10-21	2011	Seq	Y	Y
108905	UK	-	Liverpool	Human	2012-01-20	2012	Seq	-	-
108979	UK	-	Liverpool	Human	2012-06-09	2012	Seq	-	-
108981	UK	-	Liverpool	Human	2012-06-10	2012	Seq	-	-
108988	UK	-	Liverpool	Human	2012-06-23	2012	Seq	-	-
123101	UK	-	Liverpool	Human	1989-11-02	1989	Seq	-	-
123318	UK	-	Liverpool	Human	2013-02-27	2013	Seq	-	-
123374	UK	-	Liverpool	Human	2013-04-27	2013	Seq	Y	-
123546	UK	-	Liverpool	Human	2013-09-23	2013	Seq	-	-
123592	UK	-	Liverpool	Human	2013-10-15	2013	Seq	-	-
6070747	Netherlands	-	Ed Kuijper	Human	2006	2006	Seq	-	Y
7004910	Netherlands	-	Ed Kuijper	Human	2007	2007	Seq	Y	-
7011369	Netherlands	-	Ed Kuijper	Human	2007	2007	Seq	Y	-
7034491	Netherlands	-	Ed Kuijper	Human	2007	2007	Seq	-	-
7052998	Netherlands	-	Ed Kuijper	Human	2007	2007	Seq	-	Y
9033895	Netherlands	-	Ed Kuijper	Human	2009	2009	Seq	-	-
10017334	Netherlands	-	Ed Kuijper	Human	2010	2010	Seq	Y	-
10020156	Netherlands	-	Ed Kuijper	Human	2010	2010	Seq	-	-
10020947	Netherlands	-	Ed Kuijper	Human	2010	2010	Seq	-	-
11002712	Netherlands	-	Ed Kuijper	Human	2011	2011	Seq	-	-
1044/04	Poland	Warsaw H1	Dr Hanna Pituch	Human	2004-03-29	2004-03-29	Seq	Y	-
10W402771	UK	-	CDRN London	-	-	-	Seq	-	-
10W402876	UK	-	CDRN London	-	-	-	Seq	Y	-
12H000039	UK	Chase Farm	CDRN London	Human	2012-01-26	2012-01-26	Seq	Y	-
12H000247	UK	Kings College	CDRN London	Human	-	-	Seq	Y	-
12H000258	UK	Mayday	CDRN London	Human	-	-	Seq	Y	-
12H000283	UK	GOSH	CDRN London	Human	-	-	Seq	Y	-
12H000288	UK	UCLH	CDRN London	Human	-	-	Seq	-	-
12H000725	UK	-	CDRN London	-	-	-	-	-	-
12H000810	UK	-	CDRN London	-	-	-	Seq	-	-
12H000942	UK	-	CDRN London	-	-	-	Seq	-	-
1448/13	Poland	Włocławek	Dr Hanna Pituch	Human	2013-01-26	2013-01-26	Seq	Y	-
1768/05	Poland	Warsaw H2	Dr Hanna Pituch	Human	2005-04-26	2005-04-26	Seq	-	-
2333/06	Poland	Warsaw H2	Dr Hanna Pituch	Human	2006-05-18	2006-05-18	Seq	-	Y
2389/06	Poland	Warsaw H2	Dr Hanna Pituch	Human	2006-05-22	2006-05-22	Seq	Y	-
2771/04	Poland	Warsaw H1	Dr Hanna Pituch	Human	2004-08-04	2004-08-04	Seq	Y	-
2819/06	Poland	Warsaw H1	Dr Hanna Pituch	Human	2006-06-27	2006-06-27	Seq	Y	Y
3109/05	Poland	Warsaw H1	Dr Hanna Pituch	Human	2005-07-27	2005-07-27	Seq	Y	-
3525/06	Poland	Warsaw H2	Dr Hanna Pituch	Human	2006-07-31	2006-07-31	Seq	Y	-
3948/05	Poland	Warsaw H2	Dr Hanna Pituch	Human	2005-09-09	2005-09-09	Seq	-	-
4086/05	Poland	Warsaw H2	Dr Hanna Pituch	Human	2005-09-16	2005-09-16	Seq	Y	-
4417/05	Poland	Warsaw H2	Dr Hanna Pituch	Human	2005-10-14	2005-10-14	Seq	Y	-
451/06	Poland	Warsaw H2	Dr Hanna Pituch	Human	2006-01-28	2006-01-28	Seq	Y	-
4753/06	Poland	Warsaw H1	Dr Hanna Pituch	Human	2006-10-02	2006-10-02	Seq	-	-
CD1015	UK	St Helier	CDRN London	Human	2009-12-07	2009-12-07	-	-	-
CD1021	UK	Queen Mary's	CDRN London	Human	2010-02-13	2010-02-13	-	-	-
CD1069	UK	Mayday	CDRN London	Human	2010-02-25	2010-02-25	-	-	-
CD1070	UK	Mayday	CDRN London	Human	2010-03-04	2010-03-04	-	-	-
CD1146	UK	Chase Farm	CDRN London	Human	2010-05-26	2010-05-26	Seq	Y	-
CD1209	UK	UCLH	CDRN London	Human	2010-06-10	2010-06-10	Seq	Y	-
CD1211	UK	Barnet	CDRN London	Human	2009-11-06	2009-11-06	Seq	Y	-
CD1256	UK	Barnet	CDRN London	Human	2010-07-10	2010-07-10	Seq	-	-
CD1343	UK	Whipp's Cross	CDRN London	Human	2010-08-19	2010-08-19	Seq	-	-
CD1384	UK	King George	CDRN London	Human	2010-08-06	2010-08-06	Seq	-	-
CD1422	UK	Chase Farm	CDRN London	Human	2010-10-02	2010-10-02	Seq	Y	-
CD1426	UK	Queens Romford	CDRN London	Human	2010-09-26	2010-09-26	Seq	Y	-
CD1443	UK	Barnet	CDRN London	Human	2010-10-08	2010-10-08	Seq	Y	-
CD15/12	Poland	Bystra	Dr Hanna Pituch	Human	2009-12-11	2009-12-11	Seq	Y	N
CD1703	UK	Chelsea and Westminster	CDRN London	Human	2011-03-29	2011-03-29	Seq	Y	-
CD1706	UK	The Whittington	CDRN London	Human	2011-04-04	2011-04-04	Seq	Y	-
CD1714	UK	Whipp's Cross	CDRN London	Human	2011-04-03	2011-04-03	Seq	Y	-
CD1784	UK	Queen Elizabeth	CDRN London	Human	2011-05-03	2011-05-03	Seq	Y	-
CD1795	UK	Whipp's Cross	CDRN London	Human	2011-03-14	2011-03-14	Seq	Y	-
CD1796	UK	Sunlight Textile Services	CDRN London	Human	2011-05-25	2011-05-25	Seq	Y	-
CD1797	UK	Sunlight Textile Services	CDRN London	Human	2011-05-25	2011-05-25	-	-	-
CD1803	UK	GOSH	CDRN London	Human	2011-05-20	2011-05-20	Seq	Y	-
CD1809	UK	Charing Cross	CDRN London	Human	2011-05-28	2011-05-28	Seq	Y	-
CD1816	UK	Charing Cross	CDRN London	Human	2011-05-30	2011-05-30	Seq	Y	-
CD1826	UK	St Georges	CDRN London	Human	-	-	Seq	-	-
CD1859	UK	Royal Free	CDRN London	Human	2011-05-24	2011-05-24	Seq	Y	-
CD1879	UK	Queen Elizabeth	CDRN London	Human	-	-	Seq	Y	-
CD1891	UK	Whipp's Cross	CDRN London	Human	-	-	Seq	-	-
CD1898	UK	Whipp's Cross	CDRN London	Human	2011-07-04	2011-07-04	Seq	Y	-
CD1930	UK	West Middlesex	CDRN London	Human	2011-07-20	2011-07-20	Seq	Y	-
CD1938	UK	Royal Free	CDRN London	Human	2011-07-10	2011-07-10	-	-	-
CD1979	UK	Whipp's Cross	CDRN London	Human	2011-08-20	2011-08-20	Seq	-	-
CD1982	UK	Whittington	CDRN London	Human	2011-08-22	2011-08-22	Seq	Y	-
CD1992	UK	Barnet	CDRN London	Human	2011-08-31	2011-08-31	Seq	-	-
CD2026	UK	Whipp's Cross	CDRN London	Human	2011-09-13	2011-09-13	Seq	-	-
CD2031	UK	Royal Free	CDRN London	Human	2011-05-27	2011-05-27	-	-	-
CD2038	UK	Royal Free	CDRN London	Human	2011-08-14	2011-08-14	Seq	Y	-
CD305	UK	Barts	CDRN London	Human	2008-04-24	2008-04-24	Seq	Y	Y
CD394	UK	St Barts	CDRN London	Human	2008-08-03	2008-08-03	Seq	-	-
CD453	UK	Mayday	CDRN London	Human	2008-09-30	2008-09-30	Seq	-	-
CD477	UK	Mayday	CDRN London	Human	-	-	-	-	-
CD543	UK	Mayday	CDRN London	Human	2009-01-17	2009-01-17	-	-	-
CD571	UK	Ealing	CDRN London	Human	2009-02-21	2009-02-21	-	-	-
CD618	UK	Kings College	CDRN London	Human	2009-03-10	2009-03-10	-	-	-
CD678	UK	Barnet	CDRN London	Human	2009-05-10	2009-05-10	-	-	-
CD685	UK	Barnet	CDRN London	Human	2009-05-16	2009-05-16	-	-	-
CD725	UK	Queen Elizabeth	CDRN London	Human	2009-06-19	2009-06-19	Seq	Y	Y
CD821	UK	Queen Mary's	CDRN London	Human	2009-10-03	2009-10-03	Seq	Y	-
CD935	UK	St Thomas's	CDRN London	Human	2010-01-05	2010-01-05	-	-	-
CD950	UK	Royal Free	CDRN London	Human	2010-01-06	2010-01-06	-	-	-
CD968	UK	The Whittington	CDRN London	Human	2010-02-21	2010-02-21	-	-	-
CZ 0502	Czech Republic	-	Ed Kuijper	Human	2009	2009	Seq	-	-
DK 1102	Denmark	-	Ed Kuijper	Human	2009	2009	Seq	Y	-
FI 1104	Finland	-	Ed Kuijper	Human	2009	2009	Seq	Y	Y
FR 1406	France	-	Ed Kuijper	Human	2009	2009	Seq	Y	Y
H 25591	Hungary	-	Ed Kuijper	Human	2008	2008	Seq	Y	-
NO 1203	Norway	-	Ed Kuijper	Human	2009	2009	Seq	Y	Y
OUS23001	Norway	Oslo	Dr Andre Ingebretsen	Human	2012-07-25	2012-07-25	Seq	Y	Y
OUS23002	Norway	Oslo	Dr Andre Ingebretsen	Human	2013-05-06	2013-05-06	Seq	Y	-
OUS23003	Norway	Oslo	Dr Andre Ingebretsen	Human	2013-05-10	2013-05-10	Seq	-	-
OUS23004	Norway	Lillehammer	Dr Andre Ingebretsen	Human	2014-11-23	2014-11-23	Seq	-	-
OUS23005	Norway	Lillehammer	Dr Andre Ingebretsen	Human	2014-08-21	2014-08-21	Seq	-	-
OUS23006	Norway	Kristiansand	Dr Andre Ingebretsen	Human	2010-11-22	2010-11-22	Seq	-	-
OUS23007	Norway	Lillehammer	Dr Andre Ingebretsen	Human	2011-03-11	2011-03-11	Seq	-	-
OUS23008	Norway	Lillehammer	Dr Andre Ingebretsen	Human	2012-11-08	2012-11-08	Seq	-	-
OUS23009	Norway	Lorenskog	Dr Andre Ingebretsen	Human	2013-04-21	2013-04-21	Seq	-	-
OUS23010	Norway	Lillehammer	Dr Andre Ingebretsen	Human	2012-09-02	2012-09-02	Seq	-	-
OUS23011	Norway	Oslo	Dr Andre Ingebretsen	Human	2013-06-07	2013-06-07	Seq	-	-
OUS23012	Norway	Lillehammer	Dr Andre Ingebretsen	Human	2014-03-07	2014-03-07	Seq	-	-
OUS23013	Norway	Kristiansand	Dr Andre Ingebretsen	Human	2011-01-31	2011-01-31	Seq	-	-
OUS23014	Norway	Lorenskog	Dr Andre Ingebretsen	Human	2014-06-07	2014-06-07	Seq	Y	-
OUS23015	Norway	Oslo	Dr Andre Ingebretsen	Human	2013-02-03	2013-02-03	Seq	-	-
OUS23016	Norway	Oslo	Dr Andre Ingebretsen	Human	2013-02-28	2013-02-28	Seq	-	-
OUS23017	Norway	Oslo	Dr Andre Ingebretsen	Human	2014-09-17	2014-09-17	Seq	-	-
OUS23018	Norway	Elverum	Dr Andre Ingebretsen	Human	2013-02-18	2013-02-18	Seq	Y	-
OUS23019	Norway	Ringerike	Dr Andre Ingebretsen	Human	2013-11-18	2013-11-18	Seq	-	-
OUS23020	Norway	Lorenskog	Dr Andre Ingebretsen	Human	2013-05-20	2013-05-20	Seq	-	-
OUS23021	Norway	Lorenskog	Dr Andre Ingebretsen	Human	2012-10-16	2012-10-16	Seq	-	-
OUS23022	Norway	Lillehammer	Dr Andre Ingebretsen	Human	2014-10-30	2014-10-30	Seq	-	-
OUS23023	Norway	Oslo	Dr Andre Ingebretsen	Human	2013-03-14	2013-03-14	Seq	Y	-
OUS23024	Norway	Sandvika	Dr Andre Ingebretsen	Human	2014-01-27	2014-01-27	Seq	Y	-
OUS23025	Norway	Lorenskog	Dr Andre Ingebretsen	Human	2012-11-04	2012-11-04	Seq	-	-
OUS23026	Norway	Oslo	Dr Andre Ingebretsen	Human	2013-01-29	2013-01-29	Seq	-	-
OUS23027	Norway	Kristiansand	Dr Andre Ingebretsen	Human	2010-12-09	2010-12-09	Seq	-	-
OUS23028	Norway	Oslo	Dr Andre Ingebretsen	Human	2011-06-15	2011-06-15	Seq	-	-
OUS23029	Norway	Lorenskog	Dr Andre Ingebretsen	Human	2014-10-04	2014-10-04	Seq	Y	-
OUS23030	Norway	Oslo	Dr Andre Ingebretsen	Human	2013-07-25	2013-07-25	Seq	-	-
OUS23031	Norway	Lorenskog	Dr Andre Ingebretsen	Human	2014-07-21	2014-07-21	Seq	-	-
OUS23032	Norway	Lillehammer	Dr Andre Ingebretsen	Human	2011-02-01	2011-02-01	Seq	-	-
OUS23033	Norway	Oslo	Dr Andre Ingebretsen	Human	2012-10-29	2012-10-29	Seq	-	-
OUS23034	Norway	Ringerike	Dr Andre Ingebretsen	Human	2013-08-09	2013-08-09	Seq	-	-
OUS23035	Norway	Oslo	Dr Andre Ingebretsen	Human	2013-06-07	2013-06-07	Seq	-	-
OUS23036	Norway	Oslo	Dr Andre Ingebretsen	Human	2013-12-19	2013-12-19	Seq	-	-
OUS23037	Norway	Oslo	Dr Andre Ingebretsen	Human	2014-12-03	2014-12-03	Seq	-	-
OUS23038	Norway	Oslo	Dr Andre Ingebretsen	Human	2014-11-12	2014-11-12	Seq	Y	-
OUS23039	Norway	Oslo	Dr Andre Ingebretsen	Human	2012-10-30	2012-10-30	Seq	-	-
OUS23040	Norway	Oslo	Dr Andre Ingebretsen	Human	2013-11-12	2013-11-12	Seq	-	-
OUS23041	Norway	Lorenskog	Dr Andre Ingebretsen	Human	2013-01-21	2013-01-21	Seq	-	Y
OUS23042	Norway	Oslo	Dr Andre Ingebretsen	Human	2014-08-28	2014-08-28	Seq	-	-
OUS23043	Norway	Oslo	Dr Andre Ingebretsen	Human	2012-08-04	2012-08-04	Seq	-	Y
OUS23044	Norway	Oslo	Dr Andre Ingebretsen	Human	2013-05-17	2013-05-17	Seq	-	-
OUS23045	Norway	Lorenskog	Dr Andre Ingebretsen	Human	2014-09-24	2014-09-24	Seq	-	-
OUS23046	Norway	Lorenskog	Dr Andre Ingebretsen	Human	2014-09-17	2014-09-17	Seq	-	-
OUS23047	Norway	Oslo	Dr Andre Ingebretsen	Human	2014-11-13	2014-11-13	Seq	Y	-
OUS23048	Norway	Lillehammer	Dr Andre Ingebretsen	Human	2012-04-19	2012-04-19	Seq	Y	-
OUS23049	Norway	Oslo	Dr Andre Ingebretsen	Human	2011-06-05	2011-06-05	Seq	-	Y
OUS23050	Norway	Sandvika	Dr Andre Ingebretsen	Human	2010-12-17	2010-12-17	Seq	Y	-
OUS23051	Norway	Lorenskog	Dr Andre Ingebretsen	Human	-	-	Seq	-	-
OUS23052	Norway	Lorenskog	Dr Andre Ingebretsen	Human	-	-	Seq	-	-
OUS23053	Norway	Lorenskog	Dr Andre Ingebretsen	Human	-	-	Seq	Y	-
OUS23054	Norway	Lorenskog	Dr Andre Ingebretsen	Human	-	-	Seq	-	-
OUS23055	Norway	Oslo	Dr Andre Ingebretsen	Human	2011	2011	-	-	-
PT 1303	Portugal	-	Ed Kuijper	Human	2009	2009	Seq	-	-
SE 1109	Sweden	-	Ed Kuijper	Human	2009	2009	-	-	-
SLH 119	Netherlands	-	Ed Kuijper	Piglet	2010	2010	Seq	Y	-
SLH 89	Netherlands	-	Ed Kuijper	Piglet	2010	2010	Seq	-	Y
"-", no information
