# Supplementary material for: The recent emergence of a highly related virulent Clostridium difficile clade with unique characteristics
Source: Clin Microbiol Infect. 2020 Apr;26(4):492–8. doi: 10.1016/j.cmi.2019.09.004 (PMC7167513; doi:10.1016/j.cmi.2019.09.004)
Supplement: Multimedia component 2 — Summary of multilocus sequence typing and genomic features of 86 clade 3 strains. [file mmc2.xlsx]

## Sheet: 86 strains
Supplementary Table S3: Summary of MLST and genomic features of 86 clade 3 strains
Strain	Isolation year	RT by PCR	ST	adk	atpA	dxr	glyA	recA	sodA	tpi	RT023 toxin	S-layer glycosylation	Flagella glycosylation	Trehalose cluster 2	bgl genotype
5	2007	RT023	5	1	6	4	7	2	8	7	Y	Y	Y	Y	Y
91	2009	N	5	1	6	4	7	2	8	7	Y	N	Y	Y	Y
80518	2008	RT023	5	1	6	4	7	2	8	7	Y	Y	Y	Y	Y
80537	2008	RT023	5	1	6	4	7	2	8	7	Y	Y	Y	Y	Y
98005	2008	RT023	5	1	6	4	7	2	8	7	Y	Y	Y	Y	Y
98018	2008	-	5	1	6	4	7	2	8	7	Y	Y	Y	Y	Y
98251	2009	-	5	1	6	4	7	2	8	7	Y	Y	Y	Y	Y
98404	2009	-	5	1	6	4	7	2	8	7	Y	Y	Y	Y	Y
108070	2010	-	5	1	6	4	7	2	8	7	Y	Y	Y	Y	Y
108119	2010	-	5	1	6	4	7	2	8	7	Y	Y	Y	Y	Y
108373	2010	-	22	1	1	4	7	2	8	7	Y	Y	Y	Y	Y
108377	2010	-	22	1	1	4	7	2	8	7	Y	Y	Y	Y	Y
108547	2011	-	5	1	6	4	7	2	8	7	Y	Y	Y	Y	Y
108552	2011	-	5	1	6	4	7	2	8	7	Y	Y	Y	Y	Y
108589	2011	-	5	1	6	4	7	2	8	7	Y	Y	Y	Y	Y
108593	2011	-	5	1	6	4	7	2	8	7	Y	Y	Y	Y	Y
108698	2011	N	5	1	6	4	7	2	8	7	Y	Y	Y	Y	Y
108719	2011	RT023	5	1	6	4	7	2	8	7	Y	Y	Y	Y	Y
123374	2013	-	22	1	1	4	7	2	8	7	Y	Y	Y	Y	Y
7004910	2007	-	22	1	1	4	7	2	8	7	Y	Y	Y	Y	Y
7011369	2007	-	5	1	6	4	7	2	8	7	Y	Y	Y	Y	Y
10017334	2010	-	5	1	6	4	7	2	8	7	Y	Y	Y	Y	Y
1044/04	2004	-	5	1	6	4	7	2	8	7	Y	Y	Y	Y	Y
12H000089	2012	-	5	1	6	4	7	2	8	7	Y	Y	Y	Y	Y
12H000247	-	-	5	1	6	4	7	2	8	7	Y	Y	Y	Y	Y
12H000258	-	-	5	1	6	4	7	2	8	7	Y	Y	Y	Y	Y
12H000283	-	-	5	1	6	4	7	2	8	7	Y	Y	Y	Y	Y
1446/13	2013	-	5	1	6	4	7	2	8	7	Y	Y	Y	Y	Y
2389/06	2006	-	22	1	1	4	7	2	8	7	Y	Y	Y	Y	Y
2771/04	2004	-	5	1	6	4	7	2	8	7	Y	Y	Y	Y	Y
2819/06	2006	RT023	5	1	6	4	7	2	8	7	Y	Y	Y	Y	Y
3109/05	2005	-	5	1	6	4	7	2	8	7	Y	Y	Y	Y	Y
3525/06	2006	-	22	1	1	4	7	2	8	7	Y	Y	Y	Y	Y
4086/05	2005	-	5	1	6	4	7	2	8	7	Y	Y	Y	Y	Y
4417/05	2005	-	5	1	6	4	7	2	8	7	Y	Y	Y	Y	Y
451/06	2006	-	5	1	6	4	7	2	8	7	Y	Y	Y	Y	Y
CD1146	2010	-	5	1	6	4	7	2	8	7	Y	Y	Y	Y	Y
CD1209	2010	-	5	1	6	4	7	2	8	7	Y	Y	Y	Y	Y
CD1211	2009	-	5	1	6	4	7	2	8	7	Y	Y	Y	Y	Y
CD1422	2010	-	5	1	6	4	7	2	8	7	Y	Y	Y	Y	Y
CD1426	2010	-	5	1	6	4	7	2	8	7	Y	Y	Y	Y	Y
CD1443	2010	-	5	1	6	4	7	2	8	7	Y	Y	Y	Y	Y
CD15-12	2009	N	5	1	6	4	7	2	8	7	Y	Y	Y	Y	Y
CD1703	2011	-	5	1	6	4	7	2	8	7	Y	Y	Y	Y	Y
CD1706	2011	-	5	1	6	4	7	2	8	7	Y	Y	Y	Y	Y
CD1714	2011	-	22	1	1	4	7	2	8	7	Y	Y	Y	Y	Y
CD1784	2011	-	5	1	6	4	7	2	8	7	Y	Y	Y	Y	Y
CD1795	2011	-	22	1	1	4	7	2	8	7	Y	Y	Y	Y	Y
CD1796	2011	-	5	1	6	4	7	2	8	7	Y	Y	Y	Y	Y
CD1803	2011	-	5	1	6	4	7	2	8	7	Y	Y	Y	Y	Y
CD1809	2011	-	5	1	6	4	7	2	8	7	Y	Y	Y	Y	Y
CD1816	2011	-	5	1	6	4	7	2	8	7	Y	Y	Y	Y	Y
CD1859	2011	-	5	1	6	4	7	2	8	7	Y	Y	Y	Y	Y
CD1879	-	-	5	1	6	4	7	2	8	7	Y	Y	Y	Y	Y
CD1898	2011	-	5	1	6	4	7	2	8	7	Y	Y	Y	Y	Y
CD1930	2011	-	5	1	6	4	7	2	8	7	Y	Y	Y	Y	Y
CD1982	2011	-	5	1	6	4	7	2	8	7	Y	Y	Y	Y	Y
CD2038	2011	-	5	1	6	4	7	2	8	7	Y	Y	Y	Y	Y
CD305	2008	RT023	22	1	1	4	7	2	8	7	Y	Y	Y	Y	Y
CD725	2009	RT023	5	1	6	4	7	2	8	7	Y	Y	Y	Y	Y
CD821	2009	-	22	1	1	4	7	2	8	7	Y	Y	Y	Y	Y
DK110	2009	-	5	1	6	4	7	2	8	7	Y	Y	Y	Y	Y
FI1104	2009	RT023	5	1	6	4	7	2	8	7	Y	Y	Y	Y	Y
FR1406	2009	RT023	5	1	6	4	7	2	8	7	Y	Y	Y	Y	Y
H25591	2008	-	5	1	6	4	7	2	8	7	Y	Y	Y	Y	Y
IOW402876	-	-	5	1	6	4	7	2	8	7	Y	Y	Y	Y	Y
NO1203	2009	RT023	5	1	6	4	7	2	8	7	Y	Y	Y	Y	Y
OUS23001	2012	RT023	22	1	1	4	7	2	8	7	Y	Y	Y	Y	Y
OUS23002	2013	-	5	1	6	4	7	2	8	7	Y	Y	Y	Y	Y
OUS23014	2014	-	5	1	6	4	7	2	8	7	Y	Y	Y	Y	Y
OUS23018	2013	-	5	1	6	4	7	2	8	7	Y	Y	Y	Y	Y
OUS23023	2013	-	5	1	6	4	7	2	8	7	Y	Y	Y	Y	Y
OUS23024	2014	-	-	1	6	2	7	2	8	7	Y	Y	Y	Y	Y
OUS23029	2014	-	5	1	6	4	7	2	8	7	Y	Y	Y	Y	Y
OUS23038	2014	-	5	1	6	4	7	2	8	7	Y	Y	Y	Y	Y
OUS23047	2014	-	5	1	6	4	7	2	8	7	Y	Y	Y	Y	Y
OUS23048	2012	-	5	1	6	4	7	2	8	7	Y	Y	Y	Y	Y
OUS23050	2010	-	5	1	6	4	7	2	8	7	Y	Y	Y	Y	Y
OUS23053	-	-	5	1	6	4	7	2	8	7	Y	Y	Y	Y	Y
SLH119	2010	-	5	1	6	4	7	2	8	7	Y	Y	Y	Y	Y
OX1485	2008		5	1	6	4	7	2	8	7	Y	Y	Y	Y	Y
OX2183	2009		5	1	6	4	7	2	8	7	Y	N	Y	Y	Y
OX561	2014		22	1	1	4	7	2	8	7	Y	Y	Y	Y	Y
WCHCD103	2014		5	1	6	4	7	2	8	7	Y	N	Y	Y	Y
WCHCD106	2014		285	1	6	4	7	25	8	7	Y	Y	Y	Y	Y
WCHCD133	2014		5	1	6	4	7	2	8	7	Y	Y	Y	Y	Y
Grey, outlier strains; Blue, CD305 reference; Boxed, atypical genotypes; Hatched box, previously published strains.
