# Supplementary material for: The recent emergence of a highly related virulent Clostridium difficile clade with unique characteristics
Source: Clin Microbiol Infect. 2020 Apr;26(4):492–8. doi: 10.1016/j.cmi.2019.09.004 (PMC7167513; doi:10.1016/j.cmi.2019.09.004)
Supplement: Multimedia component 3 — Single nucleotide polymorphism analysis of clade 3 PaLoc and CDT regions. [file mmc3.xlsx]

## Sheet: Sheet1
Supplementary Table S4: SNP analysis of clade 3 PaLoc and CDT regions
Strain	Type		Gene/Region	tcdR		tcdB												tcdE											9 kb phage insertion region																				tcdA
		Count	CD305 Gene ID	tcdD	tcdD	tcdB	tcdB	tcdB	tcdB	tcdB	tcdB	tcdB	tcdB	tcdB	tcdB	tcdB	tcdB	tcdE	tcdE	tcdE	tcdE	tcdE	tcdE	tcdE	tcdE	tcdE	tcdE	tcdE	CD305_02206	CD305_02205	int-Tn 2	int-Tn 2	int-Tn 2	int-Tn 2	int-Tn 2	int-Tn 2	int-Tn 2	int-Tn 2	CD305_02203	CD305_02202	CD305_02202	CD305_02201	CD305_02200	CD305_02199	CD305_02198	CD305_02197	CD305_02196	CD305_02195	tcdA
			SNP Locus	S62N	S62R	S251L	T799T	G1175G	I1180V	D1204D	S1293S	L1325L	K1533K	Q1545E	G1973S	E2050D	I2364L	D43N	I46I	R47R	V49V	L58L	S59A	C77W	I78N	N79D	Q84Q	L98L	NONE	NONE	L6P	D93N	Q114Q	F158F	R181T	P209L	D217D	R313C	A43S	V72I	H88R	NONE	K235K	NONE	S9S	T46P	NONE	G49S	A134A
5	ST5	2
91	Outlier	11											X	X	X	X	X																X					X			X					X			X
80518	ST5	1
108547	ST5	1
108698	Outlier	21		X		X	X	X	X	X	X	X																			X	X	X		X	X	X		X		X		X		X			X
OUS23050	ST5	1																																						X
OUS23002	ST5	1
OUS23038	ST5	1
2389-06	ST22	4																						X	X	X	X
2771-04	ST5	2																	X		X
4086-05	ST5	7																X	X	X	X	X	X					X
4417-05	ST5	1
451-06	ST5	5																	X	X	X	X	X
CD1706	ST5	3																			X	X	X
H25591	ST5	1			X
OX2183	Outlier	11		X									X	X		X																X	X		X	X	X		X
WCHCD106	Outlier	17						X	X	X			X	X		X	X			X	X	X	X										X	X	X						X								X
WCHCD103	Outlier	10		X									X	X																		X	X		X	X	X
WCHCD133	Outlier	8		X									X	X																			X						X		X								X
SNP count	Outlier	78		4		1	1	2	2	2	1	1	5	5	1	3	2			1	1	1	1								1	3	6	1	4	3	3	1	3		4		1		1	1		1	3
	Others	30			1													1	3	2	4	3	3	1	1	1	1	1												1
[truncated: 9 more columns]
