# Supplementary material for: The recent emergence of a highly related virulent Clostridium difficile clade with unique characteristics
Source: Clin Microbiol Infect. 2020 Apr;26(4):492–8. doi: 10.1016/j.cmi.2019.09.004 (PMC7167513; doi:10.1016/j.cmi.2019.09.004)
Supplement: Multimedia component 4 — Fluoroquinolone resistance in Polish RT023 strains. [file mmc4.xlsx]

## Sheet: Sheet1
Supplementary Table S5: Fluoroquinolone resistance in Polish RT023 strains
Strain	Country	Hospital	Ciprofloxacin	Moxifloxacin
3109/05	Poland	Warsaw H1	32	1
4086/05	Poland	Warsaw H2	32	0.5
2819/06	Poland	Warsaw H1	32	1.5
CD15/12	Poland	Bystra	32	1
2771/04	Poland	Warsaw H1	32	0.75
3948/05	Poland	Warsaw H2	32	1.5
1768/05	Poland	Warsaw H2	32	0.75
3525/06	Poland	Warsaw H2	32	0.75
2333/06	Poland	Warsaw H2	32	1.5
4753/06	Poland	Warsaw H1	NT	NT
451/06	Poland	Warsaw H2	NT	NT
4417/05	Poland	Warsaw H2	32	0.75
1448/13	Poland	Włocławek	32	1.5
1044/04	Poland	Warsaw H1	NT	NT
2389/06	Poland	Warsaw H2	32	1.5
			ND	4	EUCAST ECOFF
			8	-	CLSI ECOFF
Concentrations in mg/L; NT, not tested; ND, not determined
